# Supplementary material for: Hypoimmunogenic Human Pluripotent Stem Cells as a Powerful Tool for Liver Regenerative Medicine
Source: Int J Mol Sci. 2023 Jul 22;24(14):11810. doi: 10.3390/ijms241411810 (PMC10380710; doi:10.3390/ijms241411810)
Supplement: Supplementary file 1 [file ijms-24-11810-s001.zip]

Archive with 1 entries (1 files):
- ijms-2466980-supplementary.pdf
